# Supplementary material for: Transcriptomic Diversity in the Livers of South African Sardines Participating in the Annual Sardine Run
Source: Genes (Basel). 2021 Mar 4;12(3):368. doi: 10.3390/genes12030368 (PMC8001748; doi:10.3390/genes12030368)
Supplement: Supplementary file 1 [file genes-12-00368-s001.zip]

Archive with 2 entries (2 files):
- genes-1100101-supplementary-final.docx
- sardine.fasta
